# Supplementary material for: Evaluation of the Pathogenicity of Highly Virulent Eurasian Genotype II African Swine Fever Virus with MGF505-2R Gene Deletion in Piglets
Source: Viruses. 2025 Nov 29;17(12):1565. doi: 10.3390/v17121565 (PMC12737702; doi:10.3390/v17121565)
Supplement: Supplementary file 1 [file viruses-17-01565-s001.zip]

Archive with 1 entries (1 files):
- viruses-3986093-supplementary.pdf
